# Supplementary material for: Indirect Protection from Vaccinating Children against Influenza A Virus Infection in Households
Source: Viruses. 2022 Sep 21;14(10):2097. doi: 10.3390/v14102097 (PMC9610389; doi:10.3390/v14102097)
Supplement: Supplementary file 1 [file viruses-14-02097-s001.zip]

Archive with 1 entries (1 files):
- viruses-1926877-supplementary.pdf
